# Supplementary material for: Phenotypic and genotypic assessment of iron acquisition in diverse bovine-associated non-aureus staphylococcal strains
Source: Vet Res. 2024 Jan 12;55:6. doi: 10.1186/s13567-023-01260-z (PMC10785429; doi:10.1186/s13567-023-01260-z)
Supplement: Supplementary file 1 — Additional file 1: Sequences of virulence factors data set of staphylocococcal siderophore- and ferritin-related iron acquisition. [file 13567_2023_1260_MOESM1_ESM.txt]

>VFG044271(gi:151222288) (htsC) FecCD iron compound ABC transporter, permease family protein [staphyloferrin A (IA026)] [Staphylococcus aureus subsp. aureus str. Newman]
MMTTKIIRRYSLITILLIVSIFISLCVGSVMIHPIDAIKGIFTQDDFILNEYRIPRTLLGIIIGSSLAISGAIIQAVIRNPLASPDVIGISKGASLAAVIIIMTFPTAPLFVLPIGSFLGAFAVSLFLSFLISKYDVKGSKLALIGLAIGAICTAIVQFLLIRNPLEANKALVWLTGSLYGHDMSNIYTILPWFLITIPIIILLSYQLDVLNLGDAVATALGLKVKTIKMLLLILAVILAGSAISVVGGISFLGLIAPHIARQLIGNKTLHVIIMSGLIGAILLTFGDGLARGIHPPLDIPVGVIIAIIGAPYFLILLRRMK
>VFG044272(gi:151222289) (htsB) iron compound ABC transporter, permease protein [staphyloferrin A (IA026)] [Staphylococcus aureus subsp. aureus str. Newman]
MAIKEISSQSAIDHKRKRRTTLTYIVSLCFLFICIYLNMAIGSSKINFSDIIHYVTGHTDTKATFLLHNVRMPRMIAGLFIGGALAVSGLLMQAMTRNPLASPKIFGVSSGASFFIVFVTIIIPALEYYALYLGVIGAFIGGLTVYTLSGATKGMTPIKLALAGMAIHLFFSSMTEGIIILNENSNEQVMFWLVGSLSSMKWDEILTILPWIIGALIVTIFIGRQLTIMELGDDIAKGLGQNINKVRIIIGLLVIILTGMSVSVAGPIGFVGLIVPHIVKRYVSKNYLVMIPLTFIIGADLLLLSDVLSRLITYPYESPVGIVTSFVGALYFLFITIKGVKRI
>VFG044273(gi:151222290) (htsA) ferrichrome ABC transporter lipoprotein [staphyloferrin A (IA026)] [Staphylococcus aureus subsp. aureus str. Newman]
MRGLKTFSILGLIVALLLVAACGNTDNSSKKESSTKDTISVKDENGTVKVPKDAKRIVVLEYSFADALAALDVKPVGIADDGKKKRIIKPVREKIGDYTSVGTRKQPNLEEISKLKPDLIIADSSRHKGINKELNKIAPTLSLKSFDGDYKQNINSFKTIAKALNKEKEGEKRLAEHDKLINKYKDEIKFDRNQKVLPAVVAKAGLLAHPNYSYVGQFLNELGFKNALSDDVTKGLSKYLKGPYLQLDTEHLADLNPERMIIMTDHAKKDSAEFKKLQEDATWKKLNAVKNNRVDIVDRDVWARSRGLISSEEMAKELVELSKKEQK
>VFG044254(gi:151220272) (sbnA) O-Acetyl serine sulfhydrylase [staphyloferrin B (IA027)] [Staphylococcus aureus subsp. aureus str. Newman]
MIEKSQACHDSLLDSVGQTPMVQLHQLFPKHEVFAKLEYMNPGGSMKDRPAKYIIEHGIKHGLITENTHLIESTSGNLGIALAMIAKIKGLKLTCVVDPKISPTNLKIIKSYGANVEMVEEPDAHGGYLMTRIAKVQELLATIDDAYWINQYANELNWQSHYHGAGTEIVETIKQPIDYFVAPVSTTGSIMGMSRKIKEVHPNAQIVAVDAKGSVIFGDKPINRELPGIGASRVPEILNRSEINQVIHVDDYQSALGCRKLIDYEGIFAGGSTGSIIAAIEQLITSIEEGATIVTILPDRGDRYLDLVYSDTWLEKMKSRQGVKSE
>VFG044255(gi:151220273) (sbnB) ornithine cyclodeaminase [staphyloferrin B (IA027)] [Staphylococcus aureus subsp. aureus str. Newman]
MNREMLYLNRSDIEQAGGNHSQVYVDALTEALTAHAHNDFVQPLKPYLRQDPENGHIADRIIAMPSHIGGEHAISGIKWIGSKHDNPSKRNMERASGVIILNDPETNYPIAVMEASLISSMRTAAVSVIAAKHLAKKGFKDLTIIGCGLIGDKQLQSMLEQFDHIERVFVYDQFSEACARFVDRWQQQRPEINFIATENAKEAVSNGEVVITCTVTDQPYIEYDWLQKGAFISNISIMDVHKEVFIKADKVVVDDWSQCNREKKTINQLVLEGKFSKEALHAELGQLVTGDIPGREDDDEIILLNPMGMAIEDISSAYFIYQQAQQQNIGTTLNLY
>VFG044256(gi:151220274) (sbnC) siderophore biosynthesis IucC family protein [staphyloferrin B (IA027)] [Staphylococcus aureus subsp. aureus str. Newman]
MQNHTAVNTAQAIILRDLVDALLFEDIAGIVSNSEITKENGQTLLIYERETQQIKIPVYFSALNMFRYESSQPITIEGRVSKQPLTAAEFWQTIANMNCDLSHEWEVARVEEGLTTAATQLAKQLSELDLASHPFVMSEQFASLKDRPFHPLAKEKRGLREADYQVYQAELNQSFPLMVAAVKKTHMIHGDTANIDELENLTVPIKEQATDMLNDQGLSIDDYVLFPVHPWQYQHILPNVFAKEISEKLVVLLPLKFGDYLSSSSMRSLIDIGAPYNHVKVPFAMQSLGALRLTPTRYMKNGEQAEQLLRQLIEKDEALAKYVMVCDETAWWSYMGQDNDIFKDQLGHLTVQLRKYPEVLAKNDTQQLVSMAALAANDRTLYQMICGKDNISKNDVMTLFEDIAQVFLKVTLSFMQYGALPELHGQNILLSFEDGRVQKCVLRDHDTVRIYKPWLTAHQLSLPKYVVREDTPNTLINEDLETFFAYFQTLAVSVNLYAIIDAIQDLFGVSEHELMSLLKQILKNEVATISWVTTDQLAVRHILFDKQTWPFKQILLPLLYQRDSGGGSMPSGLTTVPNPMVTYD
>VFG044257(gi:151220275) (sbnD) membrane transporter protein [staphyloferrin B (IA027)] [Staphylococcus aureus subsp. aureus str. Newman]
MINQSIWRSNFRILWLSQFIAIAGLTVLVPLLPIYMASLQNLSVVEIQLWSGIAIAAPAVTTMIASPIWGKLGDKISRKWMVLRALLGLAVCLFLMALCTTPLQFVLVRLLQGLFGGVVDASSAFASAEAPAEDRGKVLGRLQSSVSAGSLVGPLIGGVTASILGFSALLMSIAVITFIVCIFGALKLIETTHMPKSQTPNINKGIRRSFQCLLCTQQTCRFIIVGVLANFAMYGMLTALSPLASSVNHTAIDDRSVIGFLQSAFWTASILSAPLWGRFNDKSYVKSVYIFATIACGCSAILQGLATNIEFLMAARILQGLTYSALIQSVMFVVVNACHQQLKGTFVGTTNSMLVVGQIIGSLSGAAITSYTTPATTFIVMGVVFAVSSLFLICSTITNQINDHTLMKLWELKQKSAK
>VFG044258(gi:151220276) (sbnE) siderophore biosynthesis IucA family protein [staphyloferrin B (IA027)] [Staphylococcus aureus subsp. aureus str. Newman]
MQNKELIQHAAYAAIERILNEYFREENLYQVPPQNHQWSIQLSELETLTGEFRYWSAMGHHMYHPEVWLIDGKSKKITTYKEAIARILQHMAQSADNQTAVQQHMAQIMSDIDNSIHRTARYLQSNTIDYVEDRYIVSEQSLYLGHPFHPTPKSASGFSEADLEKYAPECHTSFQLHYLAVHQDVLLTRYVEGKEDQVEKVLYQLADIDISEIPKDFILLPTHPYQINVLRQHPQYMQYSEQGLIKDLGVSGDSVYPTSSVRTVFSKALNIYLKLPIHVKITNFIRTNDLEQIERTIDAAQVIASVKDEVETPHFKLMFEEGYRALLPNPLGQTVEPEMDLLTNSAMIVREGIPNYHADKDIHVLASLFETMPDSPMSKLSQVIEQSGLAPEAWLECYLNRTLLPILKLFSNTGISLEAHVQNTLIELKDGIPDVCFVRDLEGICLSRTIATEKQLVPNVVAASSPVVYAHDEAWHRLKYYVVVNHLGHLVSTIGKATRNEVVLWQLVAHRLMTWKKEYANNAVFVDCVEDLYQTPTIAAKANLMSKLNDCGANPIYTHIPNPICHNKEVSYCESNNS
>VFG044259(gi:151220277) (sbnF) siderophore biosynthesis IucC family protein [staphyloferrin B (IA027)] [Staphylococcus aureus subsp. aureus str. Newman]
MIVVQTLFIHIYQIQFVITRRYRIVNQTILNRVKTRVMHQLVSSLIYENIVVYKASYQDGVGHFTIEGHDSEYRFTAEKTHSFDRIRITSPIERVVGDEADTTTDYTQLLREVVFTFPKNDEKLEQFIVELLQTELKDTQSMQYRESNPPATPETFNDYEFYAMEGHQYHPSYKSRLGFTLSDNLKFGPDFVPNVKLQWLAIDKDKVETTVSRNVVVNEMLRQQVGDKTYEHFVQQIEASGKHVNDVEMIPVHPWQFEHVIQVDLAEERLNGTVLWLGESDELYHPQQSIRTMSPIDTTKYYLKVPISITNTSTKRVLAPHTIENAAQITDWLKQIQQQDMYLKDELKTVFLGEVLGQSYLNTQLSPYKQTQVYGALGVIWRENIYHMLIDEEDAIPFNALYASDKDGVPFIENWIKQYGSEAWTKQFLAVAIRPMIHMLYYHGIAFESHAQNMMLIHENGWPTRIALKDFHDGVRFKREHLSEAASHLTLKPMPEAHKKVNSNSFIETDDERLVRDFLHDAFFFINIAEIILFIEKQYGIDEELQWQWVKGIIEAYQEAFPELNNYQHFDLFEPTIQVEKLTTRRLLSDSELRIHHVTNPLGVGGINDATTISET
>VFG044260(gi:151220278) (sbnG) 2-dehydro-3-deoxyglucarate aldolase [staphyloferrin B (IA027)] [Staphylococcus aureus subsp. aureus str. Newman]
MMQQLSLKHRLNNGDSVYGIFNSIPDPLMIEVIAASGYDFVVIDTEHVAINDETLAHLIRAAEAAHIIPIVRVTAVIDRDIIKVLDMGARGIIVPHVKDRETVEHIVKLSRYYPQGLRSLNGGRMARFGRTPLLDAMEMANEHIMVIAMIEDVEGVMAIDDIAQVEGLDMIVEGAADLSQSLGIPWQTRDDQVTSHVQHIFEVVNAHGKHFCALPREDEDIAKWQAQGVQTFILGDDRGKIYRHLSASLATSKQKGDEG
>VFG044261(gi:151220279) (sbnH) diaminopimelate decarboxylase [staphyloferrin B (IA027)] [Staphylococcus aureus subsp. aureus str. Newman]
MRIVQPVIEQLKAQSHPVCHYIYDLVGLEHHLQHITSSLPSNCQMYYAMKANSERKILDTISQYVEGFEVASQGEIAKGLAFKPANHIIFGGPGKTDEELRYAVSEGVQRIHVESMHELQRLNAILEDEDKTQHILLRVNLAGPFPNATLHMAGRPTQFGISEDEVDDVIEAALAMPKIHLDGFHFHSISNNLDSNLHVDVVKLYFKKAKAWSEKHRFPLKHINLGGGIGVNYADLTNQFEWDNFVERFKTLIVEQEMEDVTLNFECGRFIVAHIGYYVTEVLDIKKVHGAWYAILRGGTQQFRLPVSWQHNHPFDIYRYKDNPYSFEKVSISRQDTTLVGQLCTPKDVFAREVQIDAISTGDVIVFKYAGAYGWSISHHDFLSHPHPEFIYLTQTKEDE
>VFG044262(gi:151220280) (sbnI) [staphyloferrin B (IA027)] [Staphylococcus aureus subsp. aureus str. Newman]
MNHIHEHLKLVPVDKIDLHETFEPLRLEKTKSSIEADDFIRHPILVTAMQHGRYMVIDGVHRYTSLKALGCKKVPVQEIHETQYSISTWQHKVPFGVWWETLQQEHRLPWTTETRQEAPFITMCHGDTEQYLYTKDLGEAHFQVWEKVVASYSGCCSVERIAQGTYPCLSQQDVLMKYQPLSYKEIEAVVHKGETVPAGVTRFNISGRCLNLQVPLALLKQDDDVEQLRNWKQFLADKFANMRCYTEKVYLVEQ
>VFG044251(gi:151220269) (sirC) siderophore compound ABC transporter permease protein SirC [staphyloferrin B (IA027)] [Staphylococcus aureus subsp. aureus str. Newman]
MTEKINKKDNYHLIFALIFLAIVSVVSMMIGSSFIPLQRVLMYFINPNDSMDQFTLEVLRLPRITLAILAGAALGMSGLMLQNVLKNPIASPDIIGITGGASLSAVVFIAFFSHLTIHLLPLFAVLGGAVAMMILLVFQTKGQIRPTTLIIIGISMQTLFIALVQGLLITTKQLSAAKAYTWLVGSLYGATFKDTIILGMVILAVVPLLFLVIPKMKISILDDPVAIGLGLHVQRMKLIQLITSTILVSMAISLVGNIGFVGLIAPHIAKTIVRGSYAKKLLMSAMIGAISIVIADLIGRTLFLPKEVPAGVFIAAFGAPFFIYLLLTVKKL
>VFG044252(gi:151220270) (sirB) siderophore compound ABC transporter permease protein SirB [staphyloferrin B (IA027)] [Staphylococcus aureus subsp. aureus str. Newman]
MLLKPKYQIVIAGLCLAIVAILSLMIGNTLVSPGTVIQALFNFDSENDLHDVVTGARASRTIIALLTGAALAVSGLLMQALTRNPIASPGLFGVNAGAVFFVIFSITFIQIQSFKMIVVIAFLGAIVVTVLVVALGMFRQTLFSPHRVILAGAAIAMLFTAFTQGILIMNETDLQGLLFWLSGSVSLRNIWDIPWIIPLVLILILIAFSMAAHINILMTSDDIATGLGQNIKLIKWMIIMLISMLAGISVAVAGSIVFVGLIVPNISKRLLPPNYKYLIPFTALAGAILMIISDIVARIIIKPLELPIGVVTAVIGAIVLIYIMKKGRQRL
>VFG044253(gi:151220271) (sirA) siderophore compound ABC transporter binding protein [staphyloferrin B (IA027)] [Staphylococcus aureus subsp. aureus str. Newman]
MNKVIKMLVVTLAFLLVLAGCSGNSNKQSSDNKDKETTSIKHAMGTTEIKGKPKRVVTLYQGATDVAVSLGVKPVGAVESWTQKPKFEYIKNDLKDTKIVGQEPAPNLEEISKLKPDLIVASKVRNEKVYDQLSKIAPTVSTDTVFKFKDTTKLMGKALGKEKEAEDLLKKYDDKVAAFQKDAKAKYKDAWPLKASVVNFRADHTRIYAGGYAGEILNDLGFKRNKDLQKQVDNGKDIIQLTSKESIPLMNADHIFVVKSDPNAKDAALVKKTESEWTSSKEWKNLDAVKNNQVSDDLDEITWNLAGGYKSSLKLIDDLYEKLNIEKQSK
>VFG044274(gi:151222291) (sfaC) [staphyloferrin A (IA026)] [Staphylococcus aureus subsp. aureus str. Newman]
MAHVNINISKIKYNAKVLQTVFQSKNMQFTPVIKCIAGDRTIVESLKALGINHVAESRLDNIISIADQDLTYTLLRTPAKKEISDMIEKVDMSIQTELSTIHQINEVAEVLGKKHKILLMVDWKDGREGVLTYDVLDYIKEIIHLKNIHFVGLAFNFMCFKSDAPSDDDIFMINRFVSAVEREIGYRLKIISGGNSSMLPQLLYNDLGKINELRIGETLFRGVDTTTNQAIAMLYQDAITLEAEILEIKPRVNTQTHESFLQAIVDIGYLDTKVDNISPMDQHINILGASSDHLMLDLNGQGHYQVGDHISFSLNYEALSHSMYMKNLHKVYIDDSKIDTLLQNFDVKSPAMVNHY
>VFG044275(gi:151222292) (sfaB) [staphyloferrin A (IA026)] [Staphylococcus aureus subsp. aureus str. Newman]
MVYLEWAKADRNIQYRVINAIIKERIYPEQTFISQKGSLIEIQYHMHVLTIEVVRKSALERYEFTGDITYLNKGETSLIITLEGLLDVLNHDFDIPISERLREELIHSRDSLVETYKQMSHRQTLISQSFKFSRLPQDINFFSWLQHVKDSDKTDDLTYSESLVPEGHPTHPLTKTKLPLTMEEVRAYAPEFEKEIPLQIMMIEKDHVVCTAMDGNDQFIIDEIIPEYYNQIRVFLKSLGLKSEDYRAILVHPWQYDHTIGKYFEAWIAKKILIPTPFTILSKATLSFRTMSLIDKPYHVKLPVDAQATSAVRTVSTVTTVDGPKLSYALQNMLNQYPGFKVAMEPFGEYANVDKDRARQLACIIRQKPEIDGKGATVVSASLVNKNPIDQKVIVDSYLEWLNQGITKESITTFIERYAQALIPPLIAFIQNYGIALEAHMQNTVVNLGPHFDIQFLVRDLGGSRIDLETLQHRVSDIKITNDSLIADSIDAVIAKFQHAVIQNQMAELIHHFNQYDCVEETELFNIVQQVVAHAINPTLPHANELKDILFGPTITVKALLNMRMENKVKQYLNIELDNPIKKEV
>VFG044276(gi:151222293) (sfaA) [staphyloferrin A (IA026)] [Staphylococcus aureus subsp. aureus str. Newman]
MTKYFFSSSFLLFLGNWIGQIGLNWFVLTTYHNAVYLGIVNFCRLVPILLLSVWAGAIADKYDKGRLLRITISSSFLVTAILCVLTYSFTAIPISVIIIYATLRGILSAVETPLRQAILPDLSDKISTTQAVSFHSFIINICRSIGPAIAGVILAVYHAPTTFLAQAICYFIAVLLCLPLHFKVTKIPEDASRYMPLKVIIDYFKLHMEGRQIFITSLLIMATGFSYTTLLPVLTNKVFPGKSEIFGIAMTMCAIGGIIATLVLPKVLKYIGMVNMYYLSSFLFGIALLGVVFHNIVIMFICITLIGLFSQWARTTNRVYFQNNVKDYERGKVLSIIMMDRGMIPLGSLLMSICADVFGIVRTFSIMGISTICITMVFYFINRKLKLKLEESNHGIS
>VFG044277(gi:151222294) (sfaD) [staphyloferrin A (IA026)] [Staphylococcus aureus subsp. aureus str. Newman]
MNLNLIFKEQTLKFNKEEQETYLFLQQHNSDWANIFKEMILQGRDKVTQRLVTSMHRENLVKARTQSKKILSRDLIMLDISTTHILEIQFPQAKQTLYAPITGEHAFDRIDVEGPFYIKDDITNTITRVHHPNEILECILIEAPDLKNAASDQFQQDLINSATNMTFAISYQALSMQHDSAPLFNIIENSEDSYLRSEQAVIEGHPLHPGAKLRKGLNALQTFLYSSEFNQPIKLKIVLIHSKLSRTMSLSKDYDTTVHQLFPDLIKQLENEFTPKFNFNDYHIMIVHPWQLDDVLHSDYQAEVDKELIIEAKHTLDYYAGLSFRTLVPKYPAMSPHIKLSTNVHITGEIRTLSEQTTHNGPLMTRILNDILEKDVIFKSYASTIIDEVAGIHFYNEQDEADYQTERSEQLGTLFRKNIYQMIPQEVTPLIPSSLVATYPFNNESPIVTLIKRYQSAASLSDFESSAKSWVETYSKALLGLVIPLVTKYGIALEAHLQNAIATFRKDGLLDTMYIRDFEGLRIDKAQLNEMGYSTSHFHEKSRILTDSKTSVFNKAFYSTVQNHLGELILTISKASNDSNLERHMWYIVRDVLDNIFDQLVLSTHKSNQVNENRINEIKDTMFAPFIDYKCVTTMRLEDEAHHYTYIKVNNPLYRENN
>CEF17988.1 Putative oxidoreductase [Staphylococcus xylosus]
MTSMSILDQSPIDINETVNDGIQRTVELAQLADKLKYTRYFVAEHHNIPEVAGTSPEILVTHLLNKTNEIRIGSGGVMLQHYSPFKVIEQFHFISHLAPGRVDLGIGKAPGGFPLATQALQSEFKSPQVTFNDKFQLLNNFNNRSFKEDDAYNQLQTSIRDSDVPTPELFLLGGSDHSAQFAAKENVGFVYAFFINSNVDILRSAVKSYKQQYPEGRFIVAVAAVVTENENEKALVEEGRTNYALHFKDGRKITVNTKEQLEEFSKQSAEHFEVEEKQIDVLEGSAAEVKHQLSQLNNEGLIDEFMLHMPIQNHKLRVKTVEQLAPSYTIANQKEGVL
>CEF17989.1  Putative oxidoreductase [Staphylococcus xylosus]
MSQKKIDFGIMLNGPGSHMHAWKSNEVPSDASTNFEYQLDIAKRAERAGFSFVFVADGLYIHEKSIPHFLDRHEPITLLAALAPITQKIGLVGTISTSYSEPFTVARQLATIDNISHGRAGWNVVTSPLEGSADNYSKGAHPEHDTRYDIAEEHIQVVQGLWDSYEDDAFKFDSDKGEYLDKNKMHTLDYKGEYFQVKGPLNASRSEQGQPVIFQAGASPKGQDYAAKYADAVFTLGESKESAQRNYESIKDQAKDYGRNPDEVRVYPILAPVIAKTESEVEARFENIKTLANIDEALDYLGRYYDHHDFSQYDLDAPFPDLGEVGQNSFRATADAIADRAKKNHLTLREVALEETVRRSPFMGTYEDVADLIIEWVEDGAADGFIFGPHIYGAVYDEFLENVLPILEEKGYYDKAFHGETLRDHLGLPFKENRYTQSKQSRVTN
>CEF17990.1 Probable membrane protein [Staphylococcus xylosus]
MSESSTTSYQNTVNQTANKNAIKTKSKLELPHVLLMMLIMMMFACFLTYIIPAGAFNTDKDGSMIQGTYHAIAQHPVNPFYAITLILNGGIQSAQTVTLLLFIGGSMGGILQLNSVTKITNFMIYRFEHAGALPLIIGLFSLMAFIGFFVGGDQMIVFVTLGVILVRRLKLDPIMALAITFLPLYMAFSVSPSGMAKIGQIVYPDVALYSGYGGRAIMYLVFLVVTLLYVIWYARRVIKNPDNSMMTTKVWQQQNDSPSNSEVNLEDSTVSWRDIIVVSLVVVTPIILALGNGLLNWTERYGNGVFITVFGLSFVLAYIVKGQRPSEMVDGFLEGAKPMLVVAFAIIMANTISVILEKGQILSTIVHGLTTQLDGASSGVVSVLVFFIATIFNFLVPSGSGLMSVMVPILQPVTTALGVNDQILLTSLSFGGGLGNLITPTLGATIGAIAIAKANFGSWFKFMAPLFVIWMIIGGVILYIFTAIGWNGGI
